# Supplementary material for: Nanoengineered Shape‐Memory Hemostat
Source: Small Sci. 2024 Dec 11;5(2):2400321. doi: 10.1002/smsc.202400321 (PMC11934902; doi:10.1002/smsc.202400321)
Supplement: Supplementary file 1 — Supplementary Material [file SMSC-5-2400321-s001.zip]

Archive with 2 entries (2 files):
- SMSC.202400321-sup-0002-suppdata-S2.ts
- smsc202400321-sup-0001-SuppData-S1.pdf
